# Supplementary material for: ﻿Shuqiangius gen. nov., a new genus of Oxyopidae (Arachnida, Araneae) from China
Source: Zookeys. 2025 Nov 28;1261:189–200. doi: 10.3897/zookeys.1261.171511 (PMC12680946; doi:10.3897/zookeys.1261.171511)
Supplement: XML Treatment for Shuqiangius [file zookeys.1261.171511-treatment1.xml]

<!DOCTYPE tp:taxon-treatment
  PUBLIC "-//TaxonX//DTD Taxonomic Treatment Publishing DTD v0 20100105//EN" "tax-treatment-NSO.dtd">
<tp:taxon-treatment xmlns:tp="http://www.plazi.org/taxpub"><tp:treatment-meta><kwd-group><label>Taxon classification</label><kwd>
              <named-content content-type="kingdom">Animalia</named-content>
            </kwd><kwd>
              <named-content content-type="order">Araneae</named-content>
            </kwd><kwd>
              <named-content content-type="family">Oxyopidae</named-content>
            </kwd></kwd-group><mixed-citation publication-type="journal"><person-group><name><surname>Wang</surname><given-names>Ying</given-names></name><name><surname>Meng</surname><given-names>Qingzhen</given-names></name><name><surname>Marusik</surname><given-names>Yuri M.</given-names></name><name><surname>Yao</surname><given-names>Zhiyuan</given-names></name></person-group><article-title>﻿<italic><tp:taxon-name><tp:taxon-name-part taxon-name-part-type="genus" reg="Shuqiangius">Shuqiangius</tp:taxon-name-part></tp:taxon-name></italic> gen. nov., a new genus of <tp:taxon-name><tp:taxon-name-part taxon-name-part-type="family">Oxyopidae</tp:taxon-name-part></tp:taxon-name> (<tp:taxon-name><tp:taxon-name-part taxon-name-part-type="class">Arachnida</tp:taxon-name-part></tp:taxon-name>, <tp:taxon-name><tp:taxon-name-part taxon-name-part-type="order">Araneae</tp:taxon-name-part></tp:taxon-name>) from China</article-title><source>Zookeys</source><day>28</day><month>11</month><year>2025</year><volume>1261</volume><fpage>189</fpage><lpage>200</lpage><pub-id pub-id-type="doi">10.3897/zookeys.1261.171511</pub-id></mixed-citation></tp:treatment-meta><tp:nomenclature><label>﻿Genus</label><tp:taxon-name><object-id xmlns:xlink="http://www.w3.org/1999/xlink" content-type="arpha" xlink:type="simple">D75DC6E4-275C-5C6E-A683-F9CC76914E7B</object-id>
            <tp:taxon-name-part taxon-name-part-type="genus" reg="Shuqiangius">Shuqiangius</tp:taxon-name-part>
            <object-id xmlns:xlink="http://www.w3.org/1999/xlink" content-type="zoobank" xlink:type="simple">https://zoobank.org/FA59DAA5-7FBA-45A4-AAF1-1FC1A2B9A165</object-id>
          </tp:taxon-name><tp:taxon-authority>Wang, Marusik &amp; Yao</tp:taxon-authority><tp:taxon-status xmlns:xlink="http://www.w3.org/1999/xlink" xlink:type="simple">gen. nov.</tp:taxon-status></tp:nomenclature><tp:treatment-sec sec-type="type species" id="SECID0EFLAC"><title>Type species.</title><p><italic><tp:taxon-name><tp:taxon-name-part taxon-name-part-type="genus" reg="Shuqiangius">Shuqiangius</tp:taxon-name-part> <tp:taxon-name-part taxon-name-part-type="species" reg="rarobulbus">rarobulbus</tp:taxon-name-part></tp:taxon-name></italic> (Lo, Cheng &amp; Lin, 2024), comb. nov.</p></tp:treatment-sec><tp:treatment-sec sec-type="etymology" id="SECID0EWLAC"><title>Etymology.</title><p>The generic name is dedicated to Prof. Shuqiang Li (Anhui, China) who has contributed much to our understanding of spider taxonomy. A masculine noun in nominative case.</p></tp:treatment-sec><tp:treatment-sec sec-type="diagnosis" id="SECID0E2LAC"><title>Diagnosis.</title><p>The new genus resembles <italic><tp:taxon-name><tp:taxon-name-part taxon-name-part-type="genus" reg="Hamadruas">Hamadruas</tp:taxon-name-part></tp:taxon-name></italic> Deeleman-Reinhold, 2009 (<xref ref-type="bibr" rid="B4">Deeleman-Reinhold 2009</xref>) by having similar embolus (E) forming 360° loop and terminating almost in center of bulb, and round spermatheca (S), but can be distinguished by the tip of cymbium longer than wide (vs wider than long) and by the presence of distinct posterior pocket (PP; vs absent). Males of this new genus can be distinguished from those of all other genera except for <italic><tp:taxon-name><tp:taxon-name-part taxon-name-part-type="genus" reg="Peucetia">Peucetia</tp:taxon-name-part></tp:taxon-name></italic> Thorell, 1869 by the tip of cymbium longer than wide (vs wider than long or as long as wide). Males of this new genus can be distinguished from those of <italic><tp:taxon-name><tp:taxon-name-part taxon-name-part-type="genus" reg="Peucetia">Peucetia</tp:taxon-name-part></tp:taxon-name></italic> by the absence of paracymbium (vs present). Females can be distinguished from those of other genera (including <italic><tp:taxon-name><tp:taxon-name-part taxon-name-part-type="genus" reg="Peucetia">Peucetia</tp:taxon-name-part></tp:taxon-name></italic>) by having a long epigynal atrium ca 1.5× longer than wide (vs absent or wider than long), distinct posterior pocket (vs lacking), atrium with a thin, septum-like stripe of setae centrally and more numerous posteriorly (vs setae lacking or not documented) (<xref ref-type="bibr" rid="B1">Blackwall 1858</xref>; <xref ref-type="bibr" rid="B19">Simon 1866</xref>, <xref ref-type="bibr" rid="B20">1885</xref>, <xref ref-type="bibr" rid="B21">1898a</xref>, <xref ref-type="bibr" rid="B22">1898b</xref>; <xref ref-type="bibr" rid="B11">Keyserling 1887</xref>; <xref ref-type="bibr" rid="B27">Thorell 1895</xref>; <xref ref-type="bibr" rid="B17">Rainbow 1915</xref>; <xref ref-type="bibr" rid="B2">Brady 1964</xref>; <xref ref-type="bibr" rid="B3">Deeleman-Reinhold 2004</xref>, <xref ref-type="bibr" rid="B4">2009</xref>).</p></tp:treatment-sec><tp:treatment-sec sec-type="description" id="SECID0ENOAC"><title>Description.</title><p><bold>Male</bold>: Total length 3.70–4.35. Carapace egg-shaped, length/width ratio 1.16 or 1.29, brownish or yellowish brown, covered with white setae. Radial furrows indistinct and fovea longitudinal. In dorsal view, eyes with <abbrev xmlns:xlink="http://www.w3.org/1999/xlink" xlink:title="anterior eye row" id="ABBRID0EVOAC" xlink:type="simple">AER</abbrev> strongly recurved and <abbrev xmlns:xlink="http://www.w3.org/1999/xlink" xlink:title="posterior eye row" id="ABBRID0EZOAC" xlink:type="simple">PER</abbrev> strongly procurved (Fig. <xref ref-type="fig" rid="F2">2A</xref>). Chelicerae brown or yellowish brown, with one promarginal and one retromarginal teeth. Endites yellowish or dark brown. Sternum brown or dark brown, length/width ratio ca 1.28. Legs yellowish, clothed with several long spines on femur, patella, tibia, and metatarsus (Fig. <xref ref-type="fig" rid="F2">2A, B</xref>). Leg formula: I &gt; II &gt; III &gt; IV. Abdomen oval, covered dense, white setae (Fig. <xref ref-type="fig" rid="F2">2A, B</xref>). Cardiac mark indistinct (Fig. <xref ref-type="fig" rid="F2">2A, B</xref>).</p><p>Palp as in Figs <xref ref-type="fig" rid="F3">3A–D</xref>, <xref ref-type="fig" rid="F4">4A–C</xref>; femur length/width ratio 3.43; patella length/width 0.28/0.21; tibia wider than long, with three apophyses. Retrolateral tibial apophysis (<abbrev xmlns:xlink="http://www.w3.org/1999/xlink" xlink:title="Retrolateral tibial apophysis" id="ABBRID0EXPAC" xlink:type="simple">RTA</abbrev>) large and twisted; ventral tibial apophysis (VTA) digitiform or pointed. Tip of cymbium as long as wide or longer than wide. Tegular lobe (<abbrev xmlns:xlink="http://www.w3.org/1999/xlink" xlink:title="tegular lobe" id="ABBRID0E2PAC" xlink:type="simple">TL</abbrev>) small/lacking. Conductor (C) long and wide, with membranous base, tip bend and point toward proximal. Embolus (E) very long forming 360° loop and terminating almost in center of bulb, base of embolus (E) large located in retrolateral half of bulb.</p><p><bold>Female</bold>: Total length 4.90–5.77. Carapace egg-shaped, length/width ratio 1.19–1.24, brown, covered with white setae, except for medially. Sternum length/width ratio 1.19–1.21. Abdomen from light to almost uniformly brown; venter with broad, dark, median band from epigastric furrow to spinnerets, and light yellowish bands along median band (Fig. <xref ref-type="fig" rid="F5">5A–F</xref>).</p><p>Epigynes and Endogynes as in Fig. <xref ref-type="fig" rid="F6">6A–F</xref>; epigynal plate about as wide as long, with large entirely rebordered atrium, 1.5 times longer than wide, widest in anterior 1/5; posteriorly with distinct pocket (PP); medially atrium with kind of septum (not rebordered, just raised median part). Copulatory openings (CO) anteriorly situated. Copulatory ducts (CD) curved. Fertilization ducts (FD) slender with hook-like terminal.</p></tp:treatment-sec><tp:treatment-sec sec-type="distribution" id="SECID0EOAAE"><title>Distribution.</title><p>China (Sichuan; Taiwan, type locality; Fig. <xref ref-type="fig" rid="F1">1</xref>).</p><fig id="F1" position="float" orientation="portrait"><object-id xmlns:xlink="http://www.w3.org/1999/xlink" content-type="doi" xlink:type="simple">10.3897/zookeys.1261.171511.figure1</object-id><object-id xmlns:xlink="http://www.w3.org/1999/xlink" content-type="arpha" xlink:type="simple">2034E51B-C7C1-5C08-A469-901987DCB54A</object-id><label>Figure 1.</label><caption><p>Distribution records of the genus <italic><tp:taxon-name><tp:taxon-name-part taxon-name-part-type="genus" reg="Shuqiangius">Shuqiangius</tp:taxon-name-part></tp:taxon-name></italic> gen. nov. 1–3: <italic><tp:taxon-name><tp:taxon-name-part taxon-name-part-type="genus" reg="Shuqiangius">Shuqiangius</tp:taxon-name-part> <tp:taxon-name-part taxon-name-part-type="species" reg="chuan">chuan</tp:taxon-name-part></tp:taxon-name></italic> sp. nov. 4: <italic><tp:taxon-name><tp:taxon-name-part taxon-name-part-type="genus" reg="Shuqiangius">Shuqiangius</tp:taxon-name-part> <tp:taxon-name-part taxon-name-part-type="species" reg="rarobulbus">rarobulbus</tp:taxon-name-part></tp:taxon-name></italic> comb. nov.</p></caption><graphic xmlns:xlink="http://www.w3.org/1999/xlink" xlink:href="zookeys-1261-189_article-171511__-g001.jpg" position="float" orientation="portrait" xlink:type="simple" id="oo_1479788.jpg"><uri content-type="original_file" xlink:type="simple">https://binary.pensoft.net/fig/1479788</uri></graphic></fig></tp:treatment-sec><tp:treatment-sec sec-type="Composition" id="SECID0ECCAE"><title>Composition.</title><p><italic><tp:taxon-name><tp:taxon-name-part taxon-name-part-type="genus" reg="Shuqiangius">S.</tp:taxon-name-part> <tp:taxon-name-part taxon-name-part-type="species" reg="rarobulbus">rarobulbus</tp:taxon-name-part></tp:taxon-name></italic> (Lo, Cheng &amp; Lin, 2024), comb. nov. and <italic><tp:taxon-name><tp:taxon-name-part taxon-name-part-type="genus" reg="Shuqiangius">S.</tp:taxon-name-part> <tp:taxon-name-part taxon-name-part-type="species" reg="chuan">chuan</tp:taxon-name-part></tp:taxon-name></italic> Wang, Marusik &amp; Yao, sp. nov.</p></tp:treatment-sec><tp:treatment-sec><!--Section generated to contain objects referenced in tp:taxon-treatment.--><fig id="F2" position="float" orientation="portrait"><object-id xmlns:xlink="http://www.w3.org/1999/xlink" content-type="doi" xlink:type="simple">10.3897/zookeys.1261.171511.figure2</object-id><object-id xmlns:xlink="http://www.w3.org/1999/xlink" content-type="arpha" xlink:type="simple">B4A70C3F-EADF-5175-9878-6A3B7328EA72</object-id><label>Figure 2.</label><caption><p><italic><tp:taxon-name><tp:taxon-name-part taxon-name-part-type="genus" reg="Shuqiangius">Shuqiangius</tp:taxon-name-part> <tp:taxon-name-part taxon-name-part-type="species" reg="chuan">chuan</tp:taxon-name-part></tp:taxon-name></italic> sp. nov., holotype male , habitus. <bold>A.</bold> Dorsal view; <bold>B.</bold> Ventral view. Scale bar: 1 mm (<bold>A, B</bold>).</p></caption><graphic xmlns:xlink="http://www.w3.org/1999/xlink" xlink:href="zookeys-1261-189_article-171511__-g002.jpg" position="float" orientation="portrait" xlink:type="simple" id="oo_1479789.jpg"><uri content-type="original_file" xlink:type="simple">https://binary.pensoft.net/fig/1479789</uri></graphic></fig><fig id="F3" position="float" orientation="portrait"><object-id xmlns:xlink="http://www.w3.org/1999/xlink" content-type="doi" xlink:type="simple">10.3897/zookeys.1261.171511.figure3</object-id><object-id xmlns:xlink="http://www.w3.org/1999/xlink" content-type="arpha" xlink:type="simple">2C6A9B30-710A-516A-8527-C067AC9599D8</object-id><label>Figure 3.</label><caption><p><italic><tp:taxon-name><tp:taxon-name-part taxon-name-part-type="genus" reg="Shuqiangius">Shuqiangius</tp:taxon-name-part> <tp:taxon-name-part taxon-name-part-type="species" reg="chuan">chuan</tp:taxon-name-part></tp:taxon-name></italic> sp. nov., holotype male, palp. <bold>A.</bold> Prolateral view; <bold>B.</bold> Retrolateral view; <bold>C.</bold> Ventral view; <bold>D.</bold> Dorsal view. C = conductor, E = embolus, <abbrev xmlns:xlink="http://www.w3.org/1999/xlink" xlink:title="Retrolateral tibial apophysis" id="ABBRID0EXSAE" xlink:type="simple">RTA</abbrev> = retrolateral tibial apophysis, VTA = ventral tibial apophysis. Scale bars: 0.2 mm (<bold>A–D</bold>).</p></caption><graphic xmlns:xlink="http://www.w3.org/1999/xlink" xlink:href="zookeys-1261-189_article-171511__-g003.jpg" position="float" orientation="portrait" xlink:type="simple" id="oo_1479790.jpg"><uri content-type="original_file" xlink:type="simple">https://binary.pensoft.net/fig/1479790</uri></graphic></fig><fig id="F4" position="float" orientation="portrait"><object-id xmlns:xlink="http://www.w3.org/1999/xlink" content-type="doi" xlink:type="simple">10.3897/zookeys.1261.171511.figure4</object-id><object-id xmlns:xlink="http://www.w3.org/1999/xlink" content-type="arpha" xlink:type="simple">7391C4E4-EB3C-518D-B479-2ACA8CB951ED</object-id><label>Figure 4.</label><caption><p><italic><tp:taxon-name><tp:taxon-name-part taxon-name-part-type="genus" reg="Shuqiangius">Shuqiangius</tp:taxon-name-part> <tp:taxon-name-part taxon-name-part-type="species" reg="chuan">chuan</tp:taxon-name-part></tp:taxon-name></italic> sp. nov., paratype male, bulb. <bold>A.</bold> Prolateral view; <bold>B.</bold> Ventral view; <bold>C.</bold> Retrolateral view. C = conductor, E = embolus. Scale bars: 0.2 mm (<bold>A–C</bold>).</p></caption><graphic xmlns:xlink="http://www.w3.org/1999/xlink" xlink:href="zookeys-1261-189_article-171511__-g004.jpg" position="float" orientation="portrait" xlink:type="simple" id="oo_1479791.jpg"><uri content-type="original_file" xlink:type="simple">https://binary.pensoft.net/fig/1479791</uri></graphic></fig><fig id="F5" position="float" orientation="portrait"><object-id xmlns:xlink="http://www.w3.org/1999/xlink" content-type="doi" xlink:type="simple">10.3897/zookeys.1261.171511.figure5</object-id><object-id xmlns:xlink="http://www.w3.org/1999/xlink" content-type="arpha" xlink:type="simple">91B5429D-CC05-57C3-9674-FF3900831CC3</object-id><label>Figure 5.</label><caption><p><italic><tp:taxon-name><tp:taxon-name-part taxon-name-part-type="genus" reg="Shuqiangius">Shuqiangius</tp:taxon-name-part> <tp:taxon-name-part taxon-name-part-type="species" reg="chuan">chuan</tp:taxon-name-part></tp:taxon-name></italic> sp. nov., paratype females, habitus. <bold>A–C.</bold> Dorsal view; <bold>D–F.</bold> Ventral view. Scale bars: 1 mm (<bold>A–F</bold>).</p></caption><graphic xmlns:xlink="http://www.w3.org/1999/xlink" xlink:href="zookeys-1261-189_article-171511__-g005.jpg" position="float" orientation="portrait" xlink:type="simple" id="oo_1479792.jpg"><uri content-type="original_file" xlink:type="simple">https://binary.pensoft.net/fig/1479792</uri></graphic></fig><fig id="F6" position="float" orientation="portrait"><object-id xmlns:xlink="http://www.w3.org/1999/xlink" content-type="doi" xlink:type="simple">10.3897/zookeys.1261.171511.figure6</object-id><object-id xmlns:xlink="http://www.w3.org/1999/xlink" content-type="arpha" xlink:type="simple">536B4629-0FEF-51BC-8108-83427E5EB4A6</object-id><label>Figure 6.</label><caption><p><italic><tp:taxon-name><tp:taxon-name-part taxon-name-part-type="genus" reg="Shuqiangius">Shuqiangius</tp:taxon-name-part> <tp:taxon-name-part taxon-name-part-type="species" reg="chuan">chuan</tp:taxon-name-part></tp:taxon-name></italic> sp. nov., paratype females. <bold>A–C.</bold> Epigynes, ventral view; <bold>D–F.</bold> Endogynes, dorsal view. CD = copulatory duct, CO = copulatory opening, FD = fertilization duct, PP = posterior pocket. Scale bars: 0.1 mm (<bold>A–F</bold>).</p></caption><graphic xmlns:xlink="http://www.w3.org/1999/xlink" xlink:href="zookeys-1261-189_article-171511__-g006.jpg" position="float" orientation="portrait" xlink:type="simple" id="oo_1479793.jpg"><uri content-type="original_file" xlink:type="simple">https://binary.pensoft.net/fig/1479793</uri></graphic></fig></tp:treatment-sec><ref-list><ref id="B4"><mixed-citation xmlns:xlink="http://www.w3.org/1999/xlink" xlink:type="simple"><person-group><name name-style="western"><surname>Deeleman-Reinhold</surname><given-names>CL</given-names></name></person-group> (<year>2009</year>) <article-title>Description of the lynx spiders of a canopy fogging project in northern Borneo (<tp:taxon-name><tp:taxon-name-part taxon-name-part-type="order">Araneae</tp:taxon-name-part></tp:taxon-name>: <tp:taxon-name><tp:taxon-name-part taxon-name-part-type="family">Oxyopidae</tp:taxon-name-part></tp:taxon-name>), with description of a new genus and six new species of <italic><tp:taxon-name><tp:taxon-name-part taxon-name-part-type="genus">Hamataliwa</tp:taxon-name-part></tp:taxon-name></italic>.</article-title><source>Zoölogische Mededeelingen</source><volume>83</volume>(<issue>17</issue>): <fpage>673</fpage>–<lpage>700</lpage>.</mixed-citation></ref><ref id="B1"><mixed-citation xmlns:xlink="http://www.w3.org/1999/xlink" xlink:type="simple"><person-group><name name-style="western"><surname>Blackwall</surname><given-names>J</given-names></name></person-group> (<year>1858</year>) Descriptions of six newly discovered species and characters of a new genus of <tp:taxon-name><tp:taxon-name-part taxon-name-part-type="order">Araneida</tp:taxon-name-part></tp:taxon-name>. Annals and Magazine of Natural History (Series 3) 1(6): 426–434. <ext-link xlink:href="10.1080/00222935808696953" ext-link-type="doi" xlink:type="simple">https://doi.org/10.1080/00222935808696953</ext-link></mixed-citation></ref><ref id="B19"><mixed-citation xmlns:xlink="http://www.w3.org/1999/xlink" xlink:type="simple"><person-group><name name-style="western"><surname>Simon</surname><given-names>E</given-names></name></person-group> (<year>1866</year>) Sur quelques araignées d’Espagne. Annales de la Société Entomologique de France (4)6: 281–292. [pl. 4]</mixed-citation></ref><ref id="B20"><mixed-citation xmlns:xlink="http://www.w3.org/1999/xlink" xlink:type="simple"><person-group><name name-style="western"><surname>Simon</surname><given-names>E</given-names></name></person-group> (<year>1885</year>) Arachnides recueillis par M. Weyers à Sumatra. Premier envoi. Annales de la Société Entomologique de Belgique 29(C.R.): 30–39.</mixed-citation></ref><ref id="B21"><mixed-citation xmlns:xlink="http://www.w3.org/1999/xlink" xlink:type="simple"><person-group><name name-style="western"><surname>Simon</surname><given-names>E</given-names></name></person-group> (<year>1898a</year>) Histoire naturelle des araignées. Deuxième édition, tome second. Roret, Paris, 193–380. <ext-link xlink:href="10.5962/bhl.title.51973" ext-link-type="doi" xlink:type="simple">https://doi.org/10.5962/bhl.title.51973</ext-link></mixed-citation></ref><ref id="B22"><mixed-citation xmlns:xlink="http://www.w3.org/1999/xlink" xlink:type="simple"><person-group><name name-style="western"><surname>Simon</surname><given-names>E</given-names></name></person-group> (<year>1898b</year>) <article-title>Descriptions d’arachnides nouveaux des familles des <tp:taxon-name><tp:taxon-name-part taxon-name-part-type="family">Agelenidae</tp:taxon-name-part></tp:taxon-name>, <tp:taxon-name><tp:taxon-name-part taxon-name-part-type="family">Pisauridae</tp:taxon-name-part></tp:taxon-name>, <tp:taxon-name><tp:taxon-name-part taxon-name-part-type="family">Lycosidae</tp:taxon-name-part></tp:taxon-name> et <tp:taxon-name><tp:taxon-name-part taxon-name-part-type="family">Oxyopidae</tp:taxon-name-part></tp:taxon-name>.</article-title><source>Annales de la Société Entomologique de Belgique</source><volume>42</volume>: <fpage>5</fpage>–<lpage>34</lpage>.</mixed-citation></ref><ref id="B11"><mixed-citation xmlns:xlink="http://www.w3.org/1999/xlink" xlink:type="simple"><person-group><name name-style="western"><surname>Keyserling</surname><given-names>E</given-names></name></person-group> (<year>1887</year>) <article-title>Neue Spinnen aus America. VII.</article-title><source>Verhandlungen der Kaiserlich-Königlichen Zoologisch-Botanischen Gesellschaft in Wien</source><volume>37</volume>: <fpage>421</fpage>–<lpage>490</lpage>. [pl. 6] <ext-link xlink:href="10.5962/bhl.part.17676" ext-link-type="doi" xlink:type="simple">https://doi.org/10.5962/bhl.part.17676</ext-link></mixed-citation></ref><ref id="B27"><mixed-citation xmlns:xlink="http://www.w3.org/1999/xlink" xlink:type="simple"><person-group><name name-style="western"><surname>Thorell</surname><given-names>T</given-names></name></person-group> (<year>1895</year>) Descriptive catalogue of the spiders of Burma, based upon the collection made by Eugene W. Oates and preserved in the British Museum. London, 406 pp. <ext-link xlink:href="10.5962/bhl.title.17492" ext-link-type="doi" xlink:type="simple">https://doi.org/10.5962/bhl.title.17492</ext-link></mixed-citation></ref><ref id="B17"><mixed-citation xmlns:xlink="http://www.w3.org/1999/xlink" xlink:type="simple"><person-group><name name-style="western"><surname>Rainbow</surname><given-names>WJ</given-names></name></person-group> (<year>1915</year>) <article-title><tp:taxon-name><tp:taxon-name-part taxon-name-part-type="class">Arachnida</tp:taxon-name-part></tp:taxon-name> collected in north-western South Australia.</article-title><source>Transactions and Proceedings of the Royal Society of South Australia</source><volume>39</volume>: <fpage>772</fpage>–<lpage>793</lpage>. [pls 67, 68]</mixed-citation></ref><ref id="B2"><mixed-citation xmlns:xlink="http://www.w3.org/1999/xlink" xlink:type="simple"><person-group><name name-style="western"><surname>Brady</surname><given-names>AR</given-names></name></person-group> (<year>1964</year>) <article-title>The lynx spiders of North America, north of Mexico (<tp:taxon-name><tp:taxon-name-part taxon-name-part-type="order">Araneae</tp:taxon-name-part></tp:taxon-name>: <tp:taxon-name><tp:taxon-name-part taxon-name-part-type="family">Oxyopidae</tp:taxon-name-part></tp:taxon-name>).</article-title><source>Bulletin of the Museum of Comparative Zoology</source><volume>131</volume>: <fpage>429</fpage>–<lpage>518</lpage>.</mixed-citation></ref><ref id="B3"><mixed-citation xmlns:xlink="http://www.w3.org/1999/xlink" xlink:type="simple"><person-group><name name-style="western"><surname>Deeleman-Reinhold</surname><given-names>CL</given-names></name></person-group> (<year>2004</year>) <article-title>On the taxonomic relations of lynx spiders from the canopy of a tropical Asian rainforest (<tp:taxon-name><tp:taxon-name-part taxon-name-part-type="order">Araneae</tp:taxon-name-part></tp:taxon-name>: <tp:taxon-name><tp:taxon-name-part taxon-name-part-type="family">Oxyopidae</tp:taxon-name-part></tp:taxon-name>).</article-title> In: <person-group><name name-style="western"><surname>Logunov</surname><given-names>DV</given-names></name><name name-style="western"><surname>Penney</surname><given-names>D</given-names></name></person-group> (<role>Eds</role>) <issue-title>European Arachnology 2003 (Proceedings of the 21st European Colloquium of Arachnology, St.-Petersburg, 4–9 August 2003).</issue-title><source><tp:taxon-name><tp:taxon-name-part taxon-name-part-type="phylum">Arthropoda</tp:taxon-name-part></tp:taxon-name> Selecta, Special Issue</source><volume>1</volume>: <fpage>41</fpage>–<lpage>52</lpage>.</mixed-citation></ref></ref-list></tp:taxon-treatment>
