# Supplementary material for: ﻿Shuqiangius gen. nov., a new genus of Oxyopidae (Arachnida, Araneae) from China
Source: Zookeys. 2025 Nov 28;1261:189–200. doi: 10.3897/zookeys.1261.171511 (PMC12680946; doi:10.3897/zookeys.1261.171511)
Supplement: XML Treatment for Shuqiangius rarobulbus [file zookeys.1261.171511-treatment2.xml]

<!DOCTYPE tp:taxon-treatment
  PUBLIC "-//TaxonX//DTD Taxonomic Treatment Publishing DTD v0 20100105//EN" "tax-treatment-NSO.dtd">
<tp:taxon-treatment xmlns:tp="http://www.plazi.org/taxpub"><tp:treatment-meta><kwd-group><label>Taxon classification</label><kwd>
              <named-content content-type="kingdom">Animalia</named-content>
            </kwd><kwd>
              <named-content content-type="order">Araneae</named-content>
            </kwd><kwd>
              <named-content content-type="family">Oxyopidae</named-content>
            </kwd></kwd-group><mixed-citation publication-type="journal"><person-group><name><surname>Wang</surname><given-names>Ying</given-names></name><name><surname>Meng</surname><given-names>Qingzhen</given-names></name><name><surname>Marusik</surname><given-names>Yuri M.</given-names></name><name><surname>Yao</surname><given-names>Zhiyuan</given-names></name></person-group><article-title>﻿<italic><tp:taxon-name><tp:taxon-name-part taxon-name-part-type="genus" reg="Shuqiangius">Shuqiangius</tp:taxon-name-part></tp:taxon-name></italic> gen. nov., a new genus of <tp:taxon-name><tp:taxon-name-part taxon-name-part-type="family">Oxyopidae</tp:taxon-name-part></tp:taxon-name> (<tp:taxon-name><tp:taxon-name-part taxon-name-part-type="class">Arachnida</tp:taxon-name-part></tp:taxon-name>, <tp:taxon-name><tp:taxon-name-part taxon-name-part-type="order">Araneae</tp:taxon-name-part></tp:taxon-name>) from China</article-title><source>Zookeys</source><day>28</day><month>11</month><year>2025</year><volume>1261</volume><fpage>189</fpage><lpage>200</lpage><pub-id pub-id-type="doi">10.3897/zookeys.1261.171511</pub-id></mixed-citation></tp:treatment-meta><tp:nomenclature><label>﻿</label><tp:taxon-name><object-id xmlns:xlink="http://www.w3.org/1999/xlink" content-type="arpha" xlink:type="simple">12CD9109-3739-5A6B-B4B1-3330077EBB78</object-id>
            <tp:taxon-name-part taxon-name-part-type="genus" reg="Shuqiangius">Shuqiangius</tp:taxon-name-part>
            <tp:taxon-name-part taxon-name-part-type="species" reg="rarobulbus">rarobulbus</tp:taxon-name-part>
          </tp:taxon-name><tp:taxon-authority>(Lo, Cheng &amp; Lin, 2024)</tp:taxon-authority><tp:taxon-status xmlns:xlink="http://www.w3.org/1999/xlink" xlink:type="simple">comb. nov.</tp:taxon-status><tp:nomenclature-citation-list><tp:nomenclature-citation><tp:taxon-name>
                <tp:taxon-name-part taxon-name-part-type="genus" reg="Tapponia">Tapponia</tp:taxon-name-part> <tp:taxon-name-part taxon-name-part-type="species" reg="rarobulbus">rarobulbus</tp:taxon-name-part></tp:taxon-name><comment><xref ref-type="bibr" rid="B15">Lo et al. 2024a</xref>: 37, figs 25A–D, 26A–C (♂, nomen nudum).</comment></tp:nomenclature-citation><tp:nomenclature-citation><tp:taxon-name>
                <tp:taxon-name-part taxon-name-part-type="genus" reg="Tapponia">Tapponia</tp:taxon-name-part> <tp:taxon-name-part taxon-name-part-type="species" reg="rarobulbus">rarobulbus</tp:taxon-name-part></tp:taxon-name><comment><xref ref-type="bibr" rid="B16">Lo et al. 2024b</xref>: 2 (♂, validation of species description).</comment></tp:nomenclature-citation></tp:nomenclature-citation-list></tp:nomenclature><tp:treatment-sec sec-type="type material" id="SECID0EEFAE"><title>Type material.</title><p>Not examined.</p></tp:treatment-sec><tp:treatment-sec sec-type="diagnosis" id="SECID0EJFAE"><title>Diagnosis.</title><p>This species is similar to <italic><tp:taxon-name><tp:taxon-name-part taxon-name-part-type="genus" reg="Shuqiangius">S.</tp:taxon-name-part> <tp:taxon-name-part taxon-name-part-type="species" reg="chuan">chuan</tp:taxon-name-part></tp:taxon-name></italic> sp. nov. but easily distinguished by a male palp with small tegular lobe (<abbrev xmlns:xlink="http://www.w3.org/1999/xlink" xlink:title="tegular lobe" id="ABBRID0E1FAE" xlink:type="simple">TL</abbrev>, <xref ref-type="bibr" rid="B15">Lo et al. 2024a</xref>: figs 25B, 26B vs lacking, Figs <xref ref-type="fig" rid="F3">3C</xref>, <xref ref-type="fig" rid="F4">4A–C</xref>), by tip of cymbium ca 1/3 of overall length of cymbium (<xref ref-type="bibr" rid="B15">Lo et al. 2024a</xref>: figs 25B–D, 26A–C vs 1/2, Fig. <xref ref-type="fig" rid="F3">3A–D</xref>), by tip of cymbium blunt (<xref ref-type="bibr" rid="B15">Lo et al. 2024a</xref>: figs 25B–D, 26A–C vs sharply pointed, Fig. <xref ref-type="fig" rid="F3">3A–C</xref>), by base of conductor (C) weakly sclerotized and brown (<xref ref-type="bibr" rid="B15">Lo et al. 2024a</xref>: fig. 25B vs transparent, Figs <xref ref-type="fig" rid="F3">3A–C</xref>, <xref ref-type="fig" rid="F4">4B–C</xref>), and by retrolateral tibial apophysis (<abbrev xmlns:xlink="http://www.w3.org/1999/xlink" xlink:title="Retrolateral tibial apophysis" id="ABBRID0EGHAE" xlink:type="simple">RTA</abbrev>) ca 1/2 of tibial length (figs 25B–D, 26A–C in <xref ref-type="bibr" rid="B15">Lo et al. 2024a</xref> vs 1/3, Fig. <xref ref-type="fig" rid="F3">3A–D</xref>).</p></tp:treatment-sec><tp:treatment-sec sec-type="description" id="SECID0ESHAE"><title>Description.</title><p>See <xref ref-type="bibr" rid="B15">Lo et al. (2024a</xref>, <xref ref-type="bibr" rid="B16">2024b</xref>).</p></tp:treatment-sec><tp:treatment-sec sec-type="distribution" id="SECID0EAIAE"><title>Distribution.</title><p>China (Taiwan, type locality; Fig. <xref ref-type="fig" rid="F1">1</xref>).</p></tp:treatment-sec><tp:treatment-sec><!--Section generated to contain objects referenced in tp:taxon-treatment.--><fig id="F3" position="float" orientation="portrait"><object-id xmlns:xlink="http://www.w3.org/1999/xlink" content-type="doi" xlink:type="simple">10.3897/zookeys.1261.171511.figure3</object-id><object-id xmlns:xlink="http://www.w3.org/1999/xlink" content-type="arpha" xlink:type="simple">2C6A9B30-710A-516A-8527-C067AC9599D8</object-id><label>Figure 3.</label><caption><p><italic><tp:taxon-name><tp:taxon-name-part taxon-name-part-type="genus" reg="Shuqiangius">Shuqiangius</tp:taxon-name-part> <tp:taxon-name-part taxon-name-part-type="species" reg="chuan">chuan</tp:taxon-name-part></tp:taxon-name></italic> sp. nov., holotype male, palp. <bold>A.</bold> Prolateral view; <bold>B.</bold> Retrolateral view; <bold>C.</bold> Ventral view; <bold>D.</bold> Dorsal view. C = conductor, E = embolus, <abbrev xmlns:xlink="http://www.w3.org/1999/xlink" xlink:title="Retrolateral tibial apophysis" id="ABBRID0EXSAE" xlink:type="simple">RTA</abbrev> = retrolateral tibial apophysis, VTA = ventral tibial apophysis. Scale bars: 0.2 mm (<bold>A–D</bold>).</p></caption><graphic xmlns:xlink="http://www.w3.org/1999/xlink" xlink:href="zookeys-1261-189_article-171511__-g003.jpg" position="float" orientation="portrait" xlink:type="simple" id="oo_1479790.jpg"><uri content-type="original_file" xlink:type="simple">https://binary.pensoft.net/fig/1479790</uri></graphic></fig><fig id="F4" position="float" orientation="portrait"><object-id xmlns:xlink="http://www.w3.org/1999/xlink" content-type="doi" xlink:type="simple">10.3897/zookeys.1261.171511.figure4</object-id><object-id xmlns:xlink="http://www.w3.org/1999/xlink" content-type="arpha" xlink:type="simple">7391C4E4-EB3C-518D-B479-2ACA8CB951ED</object-id><label>Figure 4.</label><caption><p><italic><tp:taxon-name><tp:taxon-name-part taxon-name-part-type="genus" reg="Shuqiangius">Shuqiangius</tp:taxon-name-part> <tp:taxon-name-part taxon-name-part-type="species" reg="chuan">chuan</tp:taxon-name-part></tp:taxon-name></italic> sp. nov., paratype male, bulb. <bold>A.</bold> Prolateral view; <bold>B.</bold> Ventral view; <bold>C.</bold> Retrolateral view. C = conductor, E = embolus. Scale bars: 0.2 mm (<bold>A–C</bold>).</p></caption><graphic xmlns:xlink="http://www.w3.org/1999/xlink" xlink:href="zookeys-1261-189_article-171511__-g004.jpg" position="float" orientation="portrait" xlink:type="simple" id="oo_1479791.jpg"><uri content-type="original_file" xlink:type="simple">https://binary.pensoft.net/fig/1479791</uri></graphic></fig><fig id="F1" position="float" orientation="portrait"><object-id xmlns:xlink="http://www.w3.org/1999/xlink" content-type="doi" xlink:type="simple">10.3897/zookeys.1261.171511.figure1</object-id><object-id xmlns:xlink="http://www.w3.org/1999/xlink" content-type="arpha" xlink:type="simple">2034E51B-C7C1-5C08-A469-901987DCB54A</object-id><label>Figure 1.</label><caption><p>Distribution records of the genus <italic><tp:taxon-name><tp:taxon-name-part taxon-name-part-type="genus" reg="Shuqiangius">Shuqiangius</tp:taxon-name-part></tp:taxon-name></italic> gen. nov. 1–3: <italic><tp:taxon-name><tp:taxon-name-part taxon-name-part-type="genus" reg="Shuqiangius">Shuqiangius</tp:taxon-name-part> <tp:taxon-name-part taxon-name-part-type="species" reg="chuan">chuan</tp:taxon-name-part></tp:taxon-name></italic> sp. nov. 4: <italic><tp:taxon-name><tp:taxon-name-part taxon-name-part-type="genus" reg="Shuqiangius">Shuqiangius</tp:taxon-name-part> <tp:taxon-name-part taxon-name-part-type="species" reg="rarobulbus">rarobulbus</tp:taxon-name-part></tp:taxon-name></italic> comb. nov.</p></caption><graphic xmlns:xlink="http://www.w3.org/1999/xlink" xlink:href="zookeys-1261-189_article-171511__-g001.jpg" position="float" orientation="portrait" xlink:type="simple" id="oo_1479788.jpg"><uri content-type="original_file" xlink:type="simple">https://binary.pensoft.net/fig/1479788</uri></graphic></fig></tp:treatment-sec><ref-list><ref id="B15"><mixed-citation xmlns:xlink="http://www.w3.org/1999/xlink" xlink:type="simple"><person-group><name name-style="western"><surname>Lo</surname><given-names>Y</given-names></name><name name-style="western"><surname>Cheng</surname><given-names>R</given-names></name><name name-style="western"><surname>Lin</surname><given-names>C</given-names></name></person-group> (<year>2024a</year>) Integrative species delimitation and five new species of lynx spiders (<tp:taxon-name><tp:taxon-name-part taxon-name-part-type="order">Araneae</tp:taxon-name-part></tp:taxon-name>, <tp:taxon-name><tp:taxon-name-part taxon-name-part-type="family">Oxyopidae</tp:taxon-name-part></tp:taxon-name>) in Taiwan. PLoS ONE 19(5): e0301776. <ext-link xlink:href="10.1371/journal.pone.0301776" ext-link-type="doi" xlink:type="simple">https://doi.org/10.1371/journal.pone.0301776</ext-link></mixed-citation></ref><ref id="B16"><mixed-citation xmlns:xlink="http://www.w3.org/1999/xlink" xlink:type="simple"><person-group><name name-style="western"><surname>Lo</surname><given-names>Y</given-names></name><name name-style="western"><surname>Cheng</surname><given-names>R</given-names></name><name name-style="western"><surname>Lin</surname><given-names>C</given-names></name></person-group> (<year>2024b</year>) Correction: Integrative species delimitation and five new species of lynx spiders (<tp:taxon-name><tp:taxon-name-part taxon-name-part-type="order">Araneae</tp:taxon-name-part></tp:taxon-name>, <tp:taxon-name><tp:taxon-name-part taxon-name-part-type="family">Oxyopidae</tp:taxon-name-part></tp:taxon-name>) in Taiwan. PLoS ONE 19(12): e0316369. <ext-link xlink:href="10.1371/journal.pone.0316369" ext-link-type="doi" xlink:type="simple">https://doi.org/10.1371/journal.pone.0316369</ext-link></mixed-citation></ref></ref-list></tp:taxon-treatment>
