# Supplementary material for: ﻿Shuqiangius gen. nov., a new genus of Oxyopidae (Arachnida, Araneae) from China
Source: Zookeys. 2025 Nov 28;1261:189–200. doi: 10.3897/zookeys.1261.171511 (PMC12680946; doi:10.3897/zookeys.1261.171511)
Supplement: XML Treatment for Shuqiangius chuan [file zookeys.1261.171511-treatment3.xml]

<!DOCTYPE tp:taxon-treatment
  PUBLIC "-//TaxonX//DTD Taxonomic Treatment Publishing DTD v0 20100105//EN" "tax-treatment-NSO.dtd">
<tp:taxon-treatment xmlns:tp="http://www.plazi.org/taxpub"><tp:treatment-meta><kwd-group><label>Taxon classification</label><kwd>
              <named-content content-type="kingdom">Animalia</named-content>
            </kwd><kwd>
              <named-content content-type="order">Araneae</named-content>
            </kwd><kwd>
              <named-content content-type="family">Oxyopidae</named-content>
            </kwd></kwd-group><mixed-citation publication-type="journal"><person-group><name><surname>Wang</surname><given-names>Ying</given-names></name><name><surname>Meng</surname><given-names>Qingzhen</given-names></name><name><surname>Marusik</surname><given-names>Yuri M.</given-names></name><name><surname>Yao</surname><given-names>Zhiyuan</given-names></name></person-group><article-title>﻿<italic><tp:taxon-name><tp:taxon-name-part taxon-name-part-type="genus" reg="Shuqiangius">Shuqiangius</tp:taxon-name-part></tp:taxon-name></italic> gen. nov., a new genus of <tp:taxon-name><tp:taxon-name-part taxon-name-part-type="family">Oxyopidae</tp:taxon-name-part></tp:taxon-name> (<tp:taxon-name><tp:taxon-name-part taxon-name-part-type="class">Arachnida</tp:taxon-name-part></tp:taxon-name>, <tp:taxon-name><tp:taxon-name-part taxon-name-part-type="order">Araneae</tp:taxon-name-part></tp:taxon-name>) from China</article-title><source>Zookeys</source><day>28</day><month>11</month><year>2025</year><volume>1261</volume><fpage>189</fpage><lpage>200</lpage><pub-id pub-id-type="doi">10.3897/zookeys.1261.171511</pub-id></mixed-citation></tp:treatment-meta><tp:nomenclature><label>﻿</label><tp:taxon-name><object-id xmlns:xlink="http://www.w3.org/1999/xlink" content-type="arpha" xlink:type="simple">45021F01-7050-58FE-B3F8-B06AC7C77682</object-id>
            <tp:taxon-name-part taxon-name-part-type="genus" reg="Shuqiangius">Shuqiangius</tp:taxon-name-part>
            <tp:taxon-name-part taxon-name-part-type="species" reg="chuan">chuan</tp:taxon-name-part>
            <object-id xmlns:xlink="http://www.w3.org/1999/xlink" content-type="zoobank" xlink:type="simple">https://zoobank.org/FE6F540-277E-451A-9B05-978FF0356B8B</object-id>
          </tp:taxon-name><tp:taxon-authority>Wang, Marusik &amp; Yao</tp:taxon-authority><tp:taxon-status xmlns:xlink="http://www.w3.org/1999/xlink" xlink:type="simple">sp. nov.</tp:taxon-status><xref ref-type="fig" rid="F2">Figs 2</xref><xref ref-type="fig" rid="F3">, 3</xref><xref ref-type="fig" rid="F4">, 4</xref><xref ref-type="fig" rid="F5">, 5</xref><xref ref-type="fig" rid="F6">, 6</xref></tp:nomenclature><tp:treatment-sec sec-type="type material" id="SECID0EIKAE"><title>Type material.</title><p><bold><italic>Holotype</italic></bold>: China • ♂; Sichuan, Jiangyou Co., Chonghua Town, Wuma Rd; <named-content xmlns:xlink="http://www.w3.org/1999/xlink" content-type="dwc:verbatimCoordinates" xlink:type="simple"><named-content content-type="geo-json" specific-use="{&#34;type&#34;:&#34;Point&#34;,&#34;coordinates&#34;:[104.927500,32.025900]}" id="NCID0EWKAE" xlink:type="simple">32.0259°N, 104.9275°E</named-content></named-content>; elev. 796 m; 15 May 2024; X. Zhang, Y. Wang &amp; Q. Meng leg.; SYNU-Ar00496. <bold><italic>Paratypes</italic></bold>: China • 2♀; same data as for holotype; SYNU-Ar00497–98 • 1♂; Sichuan, Lushan Co., Feixianguan Town, Longdongpo Vill.; <named-content xmlns:xlink="http://www.w3.org/1999/xlink" content-type="dwc:verbatimCoordinates" xlink:type="simple"><named-content content-type="geo-json" specific-use="{&#34;type&#34;:&#34;Point&#34;,&#34;coordinates&#34;:[103.067500,30.090000]}" id="NCID0EBLAE" xlink:type="simple">30.0900°N, 103.0675°E</named-content></named-content>; elev. 905 m; 24 May 2024; X. Zhang, Y. Wang &amp; Q. Meng leg.; SYNU-Ar00499 • 1♀; same data as for preceding; SYNU-Ar00500 • 1♀; Sichuan, Liangshan Yi Aut. Pref., Mianning Co., Yihai Town, Damawu Vill.; <named-content xmlns:xlink="http://www.w3.org/1999/xlink" content-type="dwc:verbatimCoordinates" xlink:type="simple"><named-content content-type="geo-json" specific-use="{&#34;type&#34;:&#34;Point&#34;,&#34;coordinates&#34;:[102.236900,28.610700]}" id="NCID0EJLAE" xlink:type="simple">28.6107°N, 102.2369°E</named-content></named-content>; elev. 2213 m; 9 Jun 2024; X. Zhang, Y. Wang &amp; Q. Meng leg.; SYNU-Ar00501.</p></tp:treatment-sec><tp:treatment-sec sec-type="etymology" id="SECID0EOLAE"><title>Etymology.</title><p>The specific name is derived from the type locality (Sichuan) and is a noun in apposition.</p></tp:treatment-sec><tp:treatment-sec sec-type="diagnosis" id="SECID0ETLAE"><title>Diagnosis.</title><p>The new species is similar to <italic><tp:taxon-name><tp:taxon-name-part taxon-name-part-type="genus" reg="Shuqiangius">S.</tp:taxon-name-part> <tp:taxon-name-part taxon-name-part-type="species" reg="rarobulbus">rarobulbus</tp:taxon-name-part></tp:taxon-name></italic> comb. nov., but can be easily distinguished by a male palp lacking tegular lobe (<abbrev xmlns:xlink="http://www.w3.org/1999/xlink" xlink:title="tegular lobe" id="ABBRID0EEMAE" xlink:type="simple">TL</abbrev>, Figs <xref ref-type="fig" rid="F3">3C</xref>, <xref ref-type="fig" rid="F4">4A–C</xref> vs small, <xref ref-type="bibr" rid="B15">Lo et al. 2024a</xref>: figs 25B, 26B), by tip of cymbium ca 1/2 of overall length of cymbium (Fig. <xref ref-type="fig" rid="F3">3A–D</xref> vs 1/3, <xref ref-type="bibr" rid="B15">Lo et al. 2024a</xref>: figs 25B–D, 26A–C), by tip of cymbium sharply pointed (Fig. <xref ref-type="fig" rid="F3">3A–C</xref> vs blunt, <xref ref-type="bibr" rid="B15">Lo et al. 2024a</xref>: figs 25B–D, 26A–C), by base of conductor (C) transparent (Figs <xref ref-type="fig" rid="F3">3A–C</xref>, <xref ref-type="fig" rid="F4">4B–C</xref> vs weakly sclerotized and brown, <xref ref-type="bibr" rid="B15">Lo et al. 2024a</xref>: fig. 25B), and by retrolateral tibial apophysis (<abbrev xmlns:xlink="http://www.w3.org/1999/xlink" xlink:title="Retrolateral tibial apophysis" id="ABBRID0EQNAE" xlink:type="simple">RTA</abbrev>) ca 1/3 of tibial length (Fig. <xref ref-type="fig" rid="F3">3A–D</xref> vs 1/2, <xref ref-type="bibr" rid="B15">Lo et al. 2024a</xref>: figs 25B–D, 26A–C).</p></tp:treatment-sec><tp:treatment-sec sec-type="description" id="SECID0E3NAE"><title>Description.</title><p><bold>Male (holotype)</bold>: Total length 4.35; carapace length/width 1.85/1.59; abdomen length/width 2.50/1.33. Carapace egg-shaped, brownish, covered with white setae. Radial furrows indistinct and fovea longitudinal. In dorsal view, eyes with <abbrev xmlns:xlink="http://www.w3.org/1999/xlink" xlink:title="anterior eye row" id="ABBRID0EEOAE" xlink:type="simple">AER</abbrev> strongly recurved and <abbrev xmlns:xlink="http://www.w3.org/1999/xlink" xlink:title="posterior eye row" id="ABBRID0EIOAE" xlink:type="simple">PER</abbrev> strongly procurved. Ocular area blackish brown with dense setae (Fig. <xref ref-type="fig" rid="F2">2A</xref>). Eye diameters and inter-distances: <abbrev xmlns:xlink="http://www.w3.org/1999/xlink" xlink:title="anterior median eye" id="ABBRID0EQOAE" xlink:type="simple">AME</abbrev> 0.08, <abbrev xmlns:xlink="http://www.w3.org/1999/xlink" xlink:title="anterior lateral eye" id="ABBRID0EUOAE" xlink:type="simple">ALE</abbrev> 0.22, <abbrev xmlns:xlink="http://www.w3.org/1999/xlink" xlink:title="posterior median eye" id="ABBRID0EYOAE" xlink:type="simple">PME</abbrev> 0.16, <abbrev xmlns:xlink="http://www.w3.org/1999/xlink" xlink:title="posterior lateral eye" id="ABBRID0E3OAE" xlink:type="simple">PLE</abbrev> 0.15, <abbrev xmlns:xlink="http://www.w3.org/1999/xlink" xlink:title="distance between AMEs" id="ABBRID0EAPAE" xlink:type="simple">AME–AME</abbrev> 0.09, <abbrev xmlns:xlink="http://www.w3.org/1999/xlink" xlink:title="distance between AME and ALE" id="ABBRID0EEPAE" xlink:type="simple">AME–ALE</abbrev> 0.06, <abbrev xmlns:xlink="http://www.w3.org/1999/xlink" xlink:title="distance between PME and PLE" id="ABBRID0EIPAE" xlink:type="simple">PME–PLE</abbrev> 0.24, <abbrev xmlns:xlink="http://www.w3.org/1999/xlink" xlink:title="distance between ALE and PLE" id="ABBRID0EMPAE" xlink:type="simple">ALE–PLE</abbrev> 0.15, <abbrev xmlns:xlink="http://www.w3.org/1999/xlink" xlink:title="posterior median eye" id="ABBRID0EQPAE" xlink:type="simple">PME</abbrev>–<abbrev xmlns:xlink="http://www.w3.org/1999/xlink" xlink:title="posterior median eye" id="ABBRID0EUPAE" xlink:type="simple">PME</abbrev> 0.24; eye sizes <abbrev xmlns:xlink="http://www.w3.org/1999/xlink" xlink:title="anterior lateral eye" id="ABBRID0EYPAE" xlink:type="simple">ALE</abbrev> &gt; <abbrev xmlns:xlink="http://www.w3.org/1999/xlink" xlink:title="posterior median eye" id="ABBRID0E3PAE" xlink:type="simple">PME</abbrev> &gt; <abbrev xmlns:xlink="http://www.w3.org/1999/xlink" xlink:title="posterior lateral eye" id="ABBRID0EAQAE" xlink:type="simple">PLE</abbrev> &gt; <abbrev xmlns:xlink="http://www.w3.org/1999/xlink" xlink:title="anterior median eye" id="ABBRID0EEQAE" xlink:type="simple">AME</abbrev>. Clypeus height 0.38. Chelicerae yellowish brown, with 1 promarginal and 1 retromarginal teeth. Endite dark brown. Sternum dark brown, length/width 1.00/0.78. Legs yellowish (Fig. <xref ref-type="fig" rid="F2">2A, B</xref>). Measurements of palp and legs: palp 2.67 (0.70, 0.30, 0.32, 1.35), leg I 8.23 (2.25, 0.72, 2.20, 2.03, 1.03), leg II 7.81 (2.13, 0.70, 2.03, 2.00, 0.95), leg III 6.48 (1.88, 0.63, 1.54, 1.68, 0.75), leg IV 6.04 (1.70, 0.61, 1.33, 1.65, 0.75). Abdomen oval, dorsally dark brown, with yellow markings; laterally with yellow pattern; ventrally brown with yellow dashed spots nearly symmetrically distributed in the middle and at edges. Cardiac mark indistinct (Fig. <xref ref-type="fig" rid="F2">2A, B</xref>).</p><fig id="F2" position="float" orientation="portrait"><object-id xmlns:xlink="http://www.w3.org/1999/xlink" content-type="doi" xlink:type="simple">10.3897/zookeys.1261.171511.figure2</object-id><object-id xmlns:xlink="http://www.w3.org/1999/xlink" content-type="arpha" xlink:type="simple">B4A70C3F-EADF-5175-9878-6A3B7328EA72</object-id><label>Figure 2.</label><caption><p><italic><tp:taxon-name><tp:taxon-name-part taxon-name-part-type="genus" reg="Shuqiangius">Shuqiangius</tp:taxon-name-part> <tp:taxon-name-part taxon-name-part-type="species" reg="chuan">chuan</tp:taxon-name-part></tp:taxon-name></italic> sp. nov., holotype male , habitus. <bold>A.</bold> Dorsal view; <bold>B.</bold> Ventral view. Scale bar: 1 mm (<bold>A, B</bold>).</p></caption><graphic xmlns:xlink="http://www.w3.org/1999/xlink" xlink:href="zookeys-1261-189_article-171511__-g002.jpg" position="float" orientation="portrait" xlink:type="simple" id="oo_1479789.jpg"><uri content-type="original_file" xlink:type="simple">https://binary.pensoft.net/fig/1479789</uri></graphic></fig><p>Palp as in Fig. <xref ref-type="fig" rid="F3">3A–D</xref>; femur length/width 0.72/0.21; patella length/width 0.28/0.21; tibia wider than long, with three apophyses. Retrolateral tibial apophysis (<abbrev xmlns:xlink="http://www.w3.org/1999/xlink" xlink:title="Retrolateral tibial apophysis" id="ABBRID0EURAE" xlink:type="simple">RTA</abbrev>) large and twisted; ventral tibial apophysis (VTA) digitiform or pointed; cymbium longer than femur, patella and tibia together; ca 2.7 times longer than wide, tip of cymbium very long ca 1/2 of cymbium length and longer than wide. Bulb ca 1.3 times wider than long. Tegular lobe (<abbrev xmlns:xlink="http://www.w3.org/1999/xlink" xlink:title="tegular lobe" id="ABBRID0EYRAE" xlink:type="simple">TL</abbrev>) lacking. Conductor (C) long and wide, with membranous base, tip bend and point toward proximal. Embolus (E) very long forming 360° loop and terminating almost in center of bulb, base of embolus (E) large located in retrolateral half of bulb.</p><fig id="F3" position="float" orientation="portrait"><object-id xmlns:xlink="http://www.w3.org/1999/xlink" content-type="doi" xlink:type="simple">10.3897/zookeys.1261.171511.figure3</object-id><object-id xmlns:xlink="http://www.w3.org/1999/xlink" content-type="arpha" xlink:type="simple">2C6A9B30-710A-516A-8527-C067AC9599D8</object-id><label>Figure 3.</label><caption><p><italic><tp:taxon-name><tp:taxon-name-part taxon-name-part-type="genus" reg="Shuqiangius">Shuqiangius</tp:taxon-name-part> <tp:taxon-name-part taxon-name-part-type="species" reg="chuan">chuan</tp:taxon-name-part></tp:taxon-name></italic> sp. nov., holotype male, palp. <bold>A.</bold> Prolateral view; <bold>B.</bold> Retrolateral view; <bold>C.</bold> Ventral view; <bold>D.</bold> Dorsal view. C = conductor, E = embolus, <abbrev xmlns:xlink="http://www.w3.org/1999/xlink" xlink:title="Retrolateral tibial apophysis" id="ABBRID0EXSAE" xlink:type="simple">RTA</abbrev> = retrolateral tibial apophysis, VTA = ventral tibial apophysis. Scale bars: 0.2 mm (<bold>A–D</bold>).</p></caption><graphic xmlns:xlink="http://www.w3.org/1999/xlink" xlink:href="zookeys-1261-189_article-171511__-g003.jpg" position="float" orientation="portrait" xlink:type="simple" id="oo_1479790.jpg"><uri content-type="original_file" xlink:type="simple">https://binary.pensoft.net/fig/1479790</uri></graphic></fig><fig id="F4" position="float" orientation="portrait"><object-id xmlns:xlink="http://www.w3.org/1999/xlink" content-type="doi" xlink:type="simple">10.3897/zookeys.1261.171511.figure4</object-id><object-id xmlns:xlink="http://www.w3.org/1999/xlink" content-type="arpha" xlink:type="simple">7391C4E4-EB3C-518D-B479-2ACA8CB951ED</object-id><label>Figure 4.</label><caption><p><italic><tp:taxon-name><tp:taxon-name-part taxon-name-part-type="genus" reg="Shuqiangius">Shuqiangius</tp:taxon-name-part> <tp:taxon-name-part taxon-name-part-type="species" reg="chuan">chuan</tp:taxon-name-part></tp:taxon-name></italic> sp. nov., paratype male, bulb. <bold>A.</bold> Prolateral view; <bold>B.</bold> Ventral view; <bold>C.</bold> Retrolateral view. C = conductor, E = embolus. Scale bars: 0.2 mm (<bold>A–C</bold>).</p></caption><graphic xmlns:xlink="http://www.w3.org/1999/xlink" xlink:href="zookeys-1261-189_article-171511__-g004.jpg" position="float" orientation="portrait" xlink:type="simple" id="oo_1479791.jpg"><uri content-type="original_file" xlink:type="simple">https://binary.pensoft.net/fig/1479791</uri></graphic></fig><p>Male leg spination:</p><p>
            <table-wrap id="T1" position="float" orientation="portrait"><table id="TID0EBHAG" rules="all"><tbody><tr><th rowspan="1" colspan="1"/><th rowspan="1" colspan="1">
                      <abbrev xmlns:xlink="http://www.w3.org/1999/xlink" xlink:title="femur" id="ABBRID0EVUAE" xlink:type="simple">Fe</abbrev>
                    </th><th rowspan="1" colspan="1">
                      <abbrev xmlns:xlink="http://www.w3.org/1999/xlink" xlink:title="patella" id="ABBRID0E2UAE" xlink:type="simple">Pa</abbrev>
                    </th><th rowspan="1" colspan="1">
                      <abbrev xmlns:xlink="http://www.w3.org/1999/xlink" xlink:title="tibia" id="ABBRID0EBVAE" xlink:type="simple">Ti</abbrev>
                    </th><th rowspan="1" colspan="1">
                      <abbrev xmlns:xlink="http://www.w3.org/1999/xlink" xlink:title="metatarsus" id="ABBRID0EHVAE" xlink:type="simple">Mt</abbrev>
                    </th></tr><tr><td rowspan="1" colspan="1">I</td><td rowspan="1" colspan="1">2d 2p 2r</td><td rowspan="1" colspan="1">2d 1r</td><td rowspan="1" colspan="1">3d 3p 2r 2v</td><td rowspan="1" colspan="1">3d 4p 5r 1v</td></tr><tr><td rowspan="1" colspan="1">II</td><td rowspan="1" colspan="1">3d 1p 2r</td><td rowspan="1" colspan="1">2d 2r</td><td rowspan="1" colspan="1">2d 2p 2r 4v</td><td rowspan="1" colspan="1">4d 4p 4r</td></tr><tr><td rowspan="1" colspan="1">III</td><td rowspan="1" colspan="1">2d 1p 1r</td><td rowspan="1" colspan="1">2d 1r</td><td rowspan="1" colspan="1">2d 2p 2r 4v</td><td rowspan="1" colspan="1">4d 3p 2r 5v</td></tr><tr><td rowspan="1" colspan="1">IV</td><td rowspan="1" colspan="1">2d</td><td rowspan="1" colspan="1">1d</td><td rowspan="1" colspan="1">2d 2p 1r 2v</td><td rowspan="1" colspan="1">4d 4p 3r 2v</td></tr></tbody></table></table-wrap>
          </p><p><bold>Female</bold> (<bold>paratype</bold>, SYNU-Ar00497): Total length 5.15; carapace length/width 2.16/1.81; abdomen length/width 2.99/2.32. Carapace brown, covered with dense white setae, except for medially. Eye diameters and inter-distances: <abbrev xmlns:xlink="http://www.w3.org/1999/xlink" xlink:title="anterior median eye" id="ABBRID0ERXAE" xlink:type="simple">AME</abbrev> 0.06, <abbrev xmlns:xlink="http://www.w3.org/1999/xlink" xlink:title="anterior lateral eye" id="ABBRID0EVXAE" xlink:type="simple">ALE</abbrev> 0.20, <abbrev xmlns:xlink="http://www.w3.org/1999/xlink" xlink:title="posterior median eye" id="ABBRID0EZXAE" xlink:type="simple">PME</abbrev> 0.17, <abbrev xmlns:xlink="http://www.w3.org/1999/xlink" xlink:title="posterior lateral eye" id="ABBRID0E4XAE" xlink:type="simple">PLE</abbrev> 0.16, <abbrev xmlns:xlink="http://www.w3.org/1999/xlink" xlink:title="distance between AMEs" id="ABBRID0EBYAE" xlink:type="simple">AME–AME</abbrev> 0.13, <abbrev xmlns:xlink="http://www.w3.org/1999/xlink" xlink:title="distance between AME and ALE" id="ABBRID0EFYAE" xlink:type="simple">AME–ALE</abbrev> 0.06, <abbrev xmlns:xlink="http://www.w3.org/1999/xlink" xlink:title="distance between PME and PLE" id="ABBRID0EJYAE" xlink:type="simple">PME–PLE</abbrev> 0.25, <abbrev xmlns:xlink="http://www.w3.org/1999/xlink" xlink:title="distance between ALE and PLE" id="ABBRID0ENYAE" xlink:type="simple">ALE–PLE</abbrev> 0.18, <abbrev xmlns:xlink="http://www.w3.org/1999/xlink" xlink:title="posterior median eye" id="ABBRID0ERYAE" xlink:type="simple">PME</abbrev>–<abbrev xmlns:xlink="http://www.w3.org/1999/xlink" xlink:title="posterior median eye" id="ABBRID0EVYAE" xlink:type="simple">PME</abbrev> 0.30; eye sizes <abbrev xmlns:xlink="http://www.w3.org/1999/xlink" xlink:title="anterior lateral eye" id="ABBRID0EZYAE" xlink:type="simple">ALE</abbrev> &gt; <abbrev xmlns:xlink="http://www.w3.org/1999/xlink" xlink:title="posterior median eye" id="ABBRID0E4YAE" xlink:type="simple">PME</abbrev> &gt; <abbrev xmlns:xlink="http://www.w3.org/1999/xlink" xlink:title="posterior lateral eye" id="ABBRID0EBZAE" xlink:type="simple">PLE</abbrev> &gt; <abbrev xmlns:xlink="http://www.w3.org/1999/xlink" xlink:title="anterior median eye" id="ABBRID0EFZAE" xlink:type="simple">AME</abbrev>. Clypeus height 0.51. Sternum length/width 1.05/0.88. Measurements of palps and legs: palp 2.12 (0.59, 0.34, 0.46, 0.73), leg I 7.72 (2.33, 0.76, 1.98, 1.66, 0.99), leg II 7.12 (2.13, 0.74, 1.80, 1.56, 0.89), leg III 5.93 (1.82, 0.65, 1.30, 1.40, 0.76), leg IV 5.64 (1.68, 0.64, 1.20, 1.38, 0.74). Abdomen light yellow, with brown median band, sides darker; venter with broad, dark, median band from epigastric furrow to spinnerets, and light yellowish bands along median band (Fig. <xref ref-type="fig" rid="F5">5B, E</xref>).</p><fig id="F5" position="float" orientation="portrait"><object-id xmlns:xlink="http://www.w3.org/1999/xlink" content-type="doi" xlink:type="simple">10.3897/zookeys.1261.171511.figure5</object-id><object-id xmlns:xlink="http://www.w3.org/1999/xlink" content-type="arpha" xlink:type="simple">91B5429D-CC05-57C3-9674-FF3900831CC3</object-id><label>Figure 5.</label><caption><p><italic><tp:taxon-name><tp:taxon-name-part taxon-name-part-type="genus" reg="Shuqiangius">Shuqiangius</tp:taxon-name-part> <tp:taxon-name-part taxon-name-part-type="species" reg="chuan">chuan</tp:taxon-name-part></tp:taxon-name></italic> sp. nov., paratype females, habitus. <bold>A–C.</bold> Dorsal view; <bold>D–F.</bold> Ventral view. Scale bars: 1 mm (<bold>A–F</bold>).</p></caption><graphic xmlns:xlink="http://www.w3.org/1999/xlink" xlink:href="zookeys-1261-189_article-171511__-g005.jpg" position="float" orientation="portrait" xlink:type="simple" id="oo_1479792.jpg"><uri content-type="original_file" xlink:type="simple">https://binary.pensoft.net/fig/1479792</uri></graphic></fig><p>Epigyne and endogyne as in Fig. <xref ref-type="fig" rid="F6">6B, E</xref>; epigynal plate about as wide as long, with large entirely rebordered atrium, 1.5 times longer than wide, widest in anterior 1/5; posteriorly with distinct pocket (PP); medially atrium with kind of septum (not rebordered, just raised median part). Copulatory openings (CO) anteriorly situated. Copulatory ducts (CD) curved. Fertilization ducts (FD) slender with hook-like terminal.</p><fig id="F6" position="float" orientation="portrait"><object-id xmlns:xlink="http://www.w3.org/1999/xlink" content-type="doi" xlink:type="simple">10.3897/zookeys.1261.171511.figure6</object-id><object-id xmlns:xlink="http://www.w3.org/1999/xlink" content-type="arpha" xlink:type="simple">536B4629-0FEF-51BC-8108-83427E5EB4A6</object-id><label>Figure 6.</label><caption><p><italic><tp:taxon-name><tp:taxon-name-part taxon-name-part-type="genus" reg="Shuqiangius">Shuqiangius</tp:taxon-name-part> <tp:taxon-name-part taxon-name-part-type="species" reg="chuan">chuan</tp:taxon-name-part></tp:taxon-name></italic> sp. nov., paratype females. <bold>A–C.</bold> Epigynes, ventral view; <bold>D–F.</bold> Endogynes, dorsal view. CD = copulatory duct, CO = copulatory opening, FD = fertilization duct, PP = posterior pocket. Scale bars: 0.1 mm (<bold>A–F</bold>).</p></caption><graphic xmlns:xlink="http://www.w3.org/1999/xlink" xlink:href="zookeys-1261-189_article-171511__-g006.jpg" position="float" orientation="portrait" xlink:type="simple" id="oo_1479793.jpg"><uri content-type="original_file" xlink:type="simple">https://binary.pensoft.net/fig/1479793</uri></graphic></fig><p>Female leg spination:</p><p>
            <table-wrap id="T2" position="float" orientation="portrait"><table id="TID0EJNAG" rules="all"><tbody><tr><th rowspan="1" colspan="1"/><th rowspan="1" colspan="1">
                      <abbrev xmlns:xlink="http://www.w3.org/1999/xlink" xlink:title="femur" id="ABBRID0EC3AE" xlink:type="simple">Fe</abbrev>
                    </th><th rowspan="1" colspan="1">
                      <abbrev xmlns:xlink="http://www.w3.org/1999/xlink" xlink:title="patella" id="ABBRID0EI3AE" xlink:type="simple">Pa</abbrev>
                    </th><th rowspan="1" colspan="1">
                      <abbrev xmlns:xlink="http://www.w3.org/1999/xlink" xlink:title="tibia" id="ABBRID0EO3AE" xlink:type="simple">Ti</abbrev>
                    </th><th rowspan="1" colspan="1">
                      <abbrev xmlns:xlink="http://www.w3.org/1999/xlink" xlink:title="metatarsus" id="ABBRID0EU3AE" xlink:type="simple">Mt</abbrev>
                    </th></tr><tr><td rowspan="1" colspan="1">I</td><td rowspan="1" colspan="1">2d 2p 2r</td><td rowspan="1" colspan="1">2d 1p 1r</td><td rowspan="1" colspan="1">2d 3p 2r 4v</td><td rowspan="1" colspan="1">4d 3p 3r 5v</td></tr><tr><td rowspan="1" colspan="1">II</td><td rowspan="1" colspan="1">2d 1p 2r</td><td rowspan="1" colspan="1">1d 1r 1p</td><td rowspan="1" colspan="1">4d 2p 2r 4v</td><td rowspan="1" colspan="1">4d 3p 3r 5v</td></tr><tr><td rowspan="1" colspan="1">III</td><td rowspan="1" colspan="1">2d 1p 1r</td><td rowspan="1" colspan="1">2d 1r</td><td rowspan="1" colspan="1">2d 2p 2r 4v</td><td rowspan="1" colspan="1">4d 3p 3r 5v</td></tr><tr><td rowspan="1" colspan="1">IV</td><td rowspan="1" colspan="1">3d 1p 1r</td><td rowspan="1" colspan="1">2d 1r</td><td rowspan="1" colspan="1">2d 1p 1r 2v</td><td rowspan="1" colspan="1">6d 1p 1r 5v</td></tr></tbody></table></table-wrap>
          </p></tp:treatment-sec><tp:treatment-sec sec-type="variation" id="SECID0EX5AE"><title>Variation.</title><p>SYNU-Ar00498, 500–501: Total length 4.90, 5.33, 5.77; carapace length 2.10, 2.13, 2.14. Abdomen from light to almost uniformly brown (Fig. <xref ref-type="fig" rid="F5">5A, C, D, F</xref>).</p></tp:treatment-sec><tp:treatment-sec sec-type="distribution" id="SECID0EB6AE"><title>Distribution.</title><p>China (Sichuan, type locality; Fig. <xref ref-type="fig" rid="F1">1</xref>).</p></tp:treatment-sec><tp:treatment-sec><!--Section generated to contain objects referenced in tp:taxon-treatment.--><fig id="F1" position="float" orientation="portrait"><object-id xmlns:xlink="http://www.w3.org/1999/xlink" content-type="doi" xlink:type="simple">10.3897/zookeys.1261.171511.figure1</object-id><object-id xmlns:xlink="http://www.w3.org/1999/xlink" content-type="arpha" xlink:type="simple">2034E51B-C7C1-5C08-A469-901987DCB54A</object-id><label>Figure 1.</label><caption><p>Distribution records of the genus <italic><tp:taxon-name><tp:taxon-name-part taxon-name-part-type="genus" reg="Shuqiangius">Shuqiangius</tp:taxon-name-part></tp:taxon-name></italic> gen. nov. 1–3: <italic><tp:taxon-name><tp:taxon-name-part taxon-name-part-type="genus" reg="Shuqiangius">Shuqiangius</tp:taxon-name-part> <tp:taxon-name-part taxon-name-part-type="species" reg="chuan">chuan</tp:taxon-name-part></tp:taxon-name></italic> sp. nov. 4: <italic><tp:taxon-name><tp:taxon-name-part taxon-name-part-type="genus" reg="Shuqiangius">Shuqiangius</tp:taxon-name-part> <tp:taxon-name-part taxon-name-part-type="species" reg="rarobulbus">rarobulbus</tp:taxon-name-part></tp:taxon-name></italic> comb. nov.</p></caption><graphic xmlns:xlink="http://www.w3.org/1999/xlink" xlink:href="zookeys-1261-189_article-171511__-g001.jpg" position="float" orientation="portrait" xlink:type="simple" id="oo_1479788.jpg"><uri content-type="original_file" xlink:type="simple">https://binary.pensoft.net/fig/1479788</uri></graphic></fig></tp:treatment-sec><ref-list><ref id="B15"><mixed-citation xmlns:xlink="http://www.w3.org/1999/xlink" xlink:type="simple"><person-group><name name-style="western"><surname>Lo</surname><given-names>Y</given-names></name><name name-style="western"><surname>Cheng</surname><given-names>R</given-names></name><name name-style="western"><surname>Lin</surname><given-names>C</given-names></name></person-group> (<year>2024a</year>) Integrative species delimitation and five new species of lynx spiders (<tp:taxon-name><tp:taxon-name-part taxon-name-part-type="order">Araneae</tp:taxon-name-part></tp:taxon-name>, <tp:taxon-name><tp:taxon-name-part taxon-name-part-type="family">Oxyopidae</tp:taxon-name-part></tp:taxon-name>) in Taiwan. PLoS ONE 19(5): e0301776. <ext-link xlink:href="10.1371/journal.pone.0301776" ext-link-type="doi" xlink:type="simple">https://doi.org/10.1371/journal.pone.0301776</ext-link></mixed-citation></ref></ref-list></tp:taxon-treatment>
